# Supplementary material for: Differential Diagnosis of Alzheimer Disease vs. Mild Cognitive Impairment Based on Left Temporal Lateral Lobe Hypomethabolism on 18F-FDG PET/CT and Automated Classifiers
Source: Diagnostics (Basel). 2022 Oct 7;12(10):2425. doi: 10.3390/diagnostics12102425 (PMC9601187; doi:10.3390/diagnostics12102425)
Supplement: Supplementary file 1 [file diagnostics-12-02425-s001.zip]

Archive with 3 entries (3 files):
- AD.pdf
- dataset for analysis.xls
- MCI.pdf
